# Supplementary material for: A review on microRNA detection and expression studies in dogs
Source: Front Vet Sci. 2023 Oct 5;10:1261085. doi: 10.3389/fvets.2023.1261085 (PMC10585042; doi:10.3389/fvets.2023.1261085)
Supplement: Supplementary file 1 [file Data_Sheet_1.zip]

Archive with 5 entries (5 files):
- Table S1.DOCX
- Table S2.DOCX
- Table S3.DOCX
- Table S4.DOCX
- Table S5.DOCX
